# Supplementary material for: Explaining in-vitro to in-vivo efficacy correlations in oncology pre-clinical development via a semi-mechanistic mathematical model
Source: J Pharmacokinet Pharmacodyn. 2023 Nov 6;51(2):169–85. doi: 10.1007/s10928-023-09891-7 (PMC10982099; doi:10.1007/s10928-023-09891-7)
Supplement: Supplementary file 2 — Supplementary file1 (XLSX 99 kb): Calculation of stasis doses for exposure, PTR and g/d ratios [file 10928_2023_9891_MOESM2_ESM.xlsx]

## Sheet: Sheet1
PTR	c_trough	c_max	c_ave
1.1	0.400475	0.440523	0.420181		g	0.002
2	0.622352	1.2447	0.897864		d	0.004
3	0.626787	1.88036	1.14105		h	1.5
4	0.611405	2.44562	1.32311
5	0.59404	2.9702	1.47639
6	0.577706	3.46624	1.61212
7	0.562915	3.94041	1.73569
8	0.549619	4.39696	1.85018
9	0.537645	4.83881	1.95754
10	0.52681	5.2681	2.05912
11	0.516952	5.68647	2.15586
12	0.507933	6.09519	2.24848
13	0.499639	6.4953	2.33754
14	0.491974	6.88764	2.42347
15	0.484861	7.27291	2.50662
16	0.478233	7.65172	2.58729
17	0.472034	8.02458	2.66572
18	0.466218	8.39193	2.74211
19	0.460745	8.75415	2.81663
20	0.45558	9.11159	2.88945
21	0.450693	9.46455	2.96068
22	0.446059	9.81329	3.03045
23	0.441655	10.1581	3.09885
24	0.437462	10.4991	3.16597
25	0.433462	10.8365	3.2319
26	0.429639	11.1706	3.29671
27	0.425981	11.5015	3.36045
28	0.422474	11.8293	3.4232
29	0.419109	12.1541	3.485
30	0.415874	12.4762	3.54591
31	0.412761	12.7956	3.60596
32	0.409762	13.1124	3.6652
33	0.40687	13.4267	3.72367
34	0.404078	13.7387	3.7814
35	0.40138	14.0483	3.83842
36	0.398771	14.3557	3.89477
37	0.396245	14.661	3.95046
38	0.393797	14.9643	4.00554
39	0.391424	15.2655	4.06001
40	0.389121	15.5648	4.11391
41	0.386885	15.8623	4.16725
42	0.384712	16.1579	4.22006
43	0.3826	16.4518	4.27235
44	0.380544	16.7439	4.32415
45	0.378543	17.0344	4.37546
46	0.376594	17.3233	4.42631
47	0.374695	17.6106	4.4767
48	0.372842	17.8964	4.52666
49	0.371036	18.1807	4.57619
50	0.369272	18.4636	4.62531
51	0.36755	18.745	4.67403
52	0.365867	19.0251	4.72237
53	0.364223	19.3038	4.77032
54	0.362615	19.5812	4.81792
55	0.361042	19.8573	4.86515
56	0.359503	20.1322	4.91204
57	0.357997	20.4058	4.95859
58	0.356522	20.6782	5.00481
59	0.355076	20.9495	5.0507
60	0.35366	21.2196	5.09629
61	0.352272	21.4886	5.14157
62	0.350911	21.7565	5.18655
63	0.349576	22.0233	5.23124
64	0.348266	22.289	5.27564
65	0.346981	22.5538	5.31977
66	0.345719	22.8175	5.36362
67	0.34448	23.0801	5.40721
68	0.343263	23.3419	5.45054
69	0.342067	23.6026	5.49361
70	0.340892	23.8624	5.53644
71	0.339737	24.1213	5.57902
72	0.338601	24.3793	5.62136
73	0.337484	24.6363	5.66346
74	0.336386	24.8925	5.70534
75	0.335305	25.1479	5.74699
76	0.334241	25.4024	5.78842
77	0.333195	25.656	5.82963
78	0.332164	25.9088	5.87064
79	0.33115	26.1608	5.91143
80	0.33015	26.412	5.95201
81	0.329166	26.6625	5.9924
82	0.328197	26.9121	6.03259
83	0.327241	27.161	6.07258
84	0.3263	27.4092	6.11239
85	0.325371	27.6566	6.152
86	0.324456	27.9032	6.19143
87	0.323554	28.1492	6.23068
88	0.322664	28.3945	6.26975
89	0.321787	28.639	6.30865
90	0.320921	28.8829	6.34738
91	0.320067	29.1261	6.38593
92	0.319224	29.3686	6.42432
93	0.318392	29.6105	6.46254
94	0.317571	29.8517	6.5006
95	0.316761	30.0923	6.5385
96	0.315961	30.3322	6.57625
97	0.315171	30.5716	6.61384
98	0.314391	30.8103	6.65128
99	0.31362	31.0484	6.68856
100	0.312859	31.2859	6.7257
101	0.312107	31.5228	6.7627
102	0.311364	31.7591	6.79955
103	0.310629	31.9948	6.83626
104	0.309904	32.23	6.87282
105	0.309187	32.4646	6.90926
106	0.308478	32.6986	6.94555
107	0.307777	32.9321	6.98171
108	0.307084	33.1651	7.01774
109	0.306399	33.3975	7.05364
110	0.305721	33.6293	7.08941
111	0.305051	33.8607	7.12505
112	0.304389	34.0915	7.16057
113	0.303733	34.3218	7.19596

## Sheet: Sheet2
g/d	MF_3	MF_10	MF_30	MF_50	MF_100	MF_300	MF_500	MF_1000									PTR=	3	10	30	50	100	300	500	1000
0	0	0	0	0	0	0	0	0
0.01	0.010111	0.0101423	0.0101842	0.0102065	0.0102387	0.0102927	0.0103186	0.0103542
0.02	0.0204485	0.0205754	0.0207463	0.0208378	0.0209704	0.021194	0.0213017	0.0214506
0.03	0.0310195	0.0313092	0.0317014	0.0319124	0.0322194	0.03274	0.0329923	0.0333425
0.04	0.0418315	0.042354	0.0430651	0.0434497	0.0440111	0.0449693	0.0454363	0.0460871
0.05	0.0528921	0.0537203	0.0548537	0.0554696	0.0563724	0.0579226	0.0586823	0.0597456
0.06	0.0642092	0.0654192	0.0670844	0.0679936	0.0693315	0.0716433	0.0727825	0.0743838
0.07	0.0757912	0.0774624	0.079775	0.0810437	0.082918	0.086177	0.0877922	0.0900723
0.08	0.0876468	0.0898619	0.0929442	0.0946431	0.0971632	0.101573	0.10377	0.106887
0.09	0.099785	0.10263	0.106611	0.108816	0.1121	0.117882	0.12078	0.124908
0.1	0.112215	0.115781	0.120797	0.123589	0.127763	0.135159	0.138888	0.144223
0.11	0.124948	0.129327	0.135523	0.138987	0.144188	0.153463	0.158166	0.164925
0.12	0.137992	0.143284	0.150811	0.15504	0.161414	0.172855	0.178691	0.187114
0.13	0.15136	0.157666	0.166685	0.171776	0.179482	0.193401	0.200543	0.210898
0.14	0.165062	0.172489	0.183169	0.189227	0.198433	0.215171	0.223809	0.236391
0.15	0.179111	0.18777	0.20029	0.207425	0.218313	0.238238	0.248582	0.263718
0.16	0.193518	0.203525	0.218074	0.226404	0.239169	0.262681	0.274959	0.29301
0.17	0.208297	0.219774	0.236549	0.246201	0.261051	0.288583	0.303047	0.324411
0.18	0.223462	0.236534	0.255746	0.266852	0.284012	0.316033	0.332958	0.358073
0.19	0.239026	0.253826	0.275697	0.288399	0.308106	0.345126	0.36481	0.394159
0.2	0.255005	0.271671	0.296432	0.310882	0.333393	0.375962	0.398733	0.432846
0.21	0.271415	0.290091	0.317989	0.334346	0.359935	0.408647	0.434862	0.474323
0.22	0.288272	0.309109	0.340402	0.358838	0.387797	0.443294	0.473343	0.518793
0.23	0.305593	0.328749	0.363711	0.384406	0.417049	0.480024	0.514332	0.566473
0.24	0.323398	0.349036	0.387955	0.411101	0.447763	0.518966	0.557994	0.617598
0.25	0.341705	0.369998	0.413178	0.438979	0.480017	0.560257	0.604508	0.67242
0.26	0.360535	0.391663	0.439424	0.468097	0.513892	0.604041	0.654063	0.731208
0.27	0.379909	0.414062	0.46674	0.498515	0.549477	0.650474	0.706862	0.794254
0.28	0.399851	0.437224	0.495178	0.530299	0.586862	0.699721	0.763122	0.861869
0.29	0.420383	0.461185	0.524789	0.563516	0.626145	0.751959	0.823076	0.93439
0.3	0.441532	0.485979	0.55563	0.598237	0.667429	0.807375	0.886971	1.01218
0.31	0.463325	0.511643	0.58776	0.63454	0.710824	0.866169	0.955073	1.09562
0.32	0.485789	0.538217	0.621242	0.672504	0.756448	0.928556	1.02767	1.18514
0.33	0.508955	0.565743	0.656142	0.712216	0.804422	0.994764	1.10506	1.28118
0.34	0.532855	0.594266	0.692531	0.753767	0.85488	1.06504	1.18758	1.38423
0.35	0.557523	0.623831	0.730483	0.797253	0.907961	1.13964	1.27557	1.49482
0.36	0.582995	0.65449	0.770079	0.842777	0.963815	1.21884	1.36941	1.61349
0.37	0.609309	0.686295	0.811403	0.890449	1.0226	1.30296	1.4695	1.74087
0.38	0.636506	0.719304	0.854545	0.940384	1.08449	1.39229	1.57629	1.87761
0.39	0.66463	0.753576	0.899602	0.992708	1.14965	1.4872	1.69022	2.02441
0.4	0.693726	0.789175	0.946675	1.04755	1.2183	1.58804	1.81181	2.18204
0.41	0.723845	0.826172	0.995873	1.10506	1.29063	1.69521	1.9416	2.35131
0.42	0.755039	0.864638	1.04732	1.16538	1.36686	1.80913	2.08015	2.53313
0.43	0.787366	0.904652	1.10113	1.22867	1.44723	1.93027	2.22811	2.72845
0.44	0.820884	0.946299	1.15744	1.29511	1.532	2.05911	2.38613	2.93831
0.45	0.855661	0.989669	1.21639	1.36489	1.62143	2.19617	2.55496	3.16385
0.46	0.891765	1.03486	1.27815	1.43821	1.71583	2.34204	2.73536	3.40628
0.47	0.929272	1.08197	1.34288	1.51527	1.81551	2.49732	2.9282	3.66694
0.48	0.968263	1.13112	1.41074	1.59632	1.92081	2.66268	3.13439	3.94726
0.49	1.00883	1.18243	1.48195	1.68159	2.03209	2.83883	3.35493	4.24881
0.5	1.05105	1.23602	1.5567	1.77137	2.14976	3.02655	3.59089	4.57329
0.51	1.09505	1.29205	1.63522	1.86594	2.27424	3.22668	3.84344	4.92254
0.52	1.14092	1.35065	1.71776	1.96562	2.406	3.44015	4.11387	5.2986
0.53	1.18879	1.41201	1.80458	2.07076	2.54554	3.66793	4.40355	5.70365
0.54	1.23879	1.47629	1.89596	2.18172	2.69342	3.91112	4.71399	6.14011
0.55	1.29107	1.5437	1.99222	2.2989	2.85023	4.17089	5.04685	6.61061
0.56	1.34576	1.61445	2.0937	2.42277	3.01663	4.44853	5.40392	7.11802
0.57	1.40305	1.68878	2.20077	2.55378	3.19332	4.74545	5.78719	7.66552
0.58	1.46312	1.76693	2.31384	2.69248	3.38108	5.0632	6.19881	8.25658
0.59	1.52617	1.8492	2.43336	2.83945	3.58079	5.40347	6.64117	8.89502
0.6	1.59243	1.93589	2.55983	2.99533	3.79337	5.76813	7.11689	9.58507
0.61	1.66215	2.02734	2.69377	3.16081	4.01987	6.15924	7.62886	10.3314
0.62	1.73559	2.12394	2.8358	3.33668	4.26143	6.57908	8.18029	11.1391
0.63	1.81306	2.22609	2.98658	3.52379	4.51932	7.03016	8.77472	12.0141
0.64	1.89489	2.33427	3.14685	3.72311	4.79496	7.51531	9.4161	12.9625
0.65	1.98147	2.44899	3.31742	3.93571	5.08993	8.03763	10.1088	13.9917
0.66	2.0732	2.57083	3.49923	4.16277	5.40597	8.60062	10.8578	15.1094
0.67	2.17055	2.70044	3.69329	4.40562	5.74506	9.2082	11.6686	16.3247
0.68	2.27406	2.83855	3.90077	4.66578	6.10942	9.86477	12.5473	17.6477
0.69	2.38432	2.98598	4.12298	4.94494	6.50155	10.5753	13.501	19.0896
0.7	2.502	3.14367	4.36139	5.24501	6.92427	11.3454	14.5377	20.6633
0.71	2.62787	3.31267	4.61771	5.56818	7.38082	12.1815	15.6662	22.3835
0.72	2.76282	3.49421	4.89384	5.91696	7.87487	13.0909	16.897	24.267
0.73	2.90784	3.68968	5.19201	6.2942	8.41065	14.082	18.2418	26.3329
0.74	3.0641	3.90068	5.51477	6.70322	8.99304	15.1645	19.7144	28.6033
0.75	3.23295	4.12909	5.86508	7.14785	9.6277	16.3496	21.3305	31.104
0.76	3.41596	4.37707	6.2464	7.63257	10.3212	17.6505	23.1086	33.865
0.77	3.61498	4.64718	6.66277	8.16262	11.0813	19.0824	25.0703	36.9214
0.78	3.8322	4.94245	7.119	8.74422	11.9172	20.6635	27.2413	40.3147
0.79	4.0702	5.26647	7.62078	9.38475	12.8397	22.4154	29.6519	44.0944
0.8	4.33212	5.62354	8.17496	10.0931	13.8619	24.3642	32.3386	48.3196
0.81	4.62173	6.0189	8.78982	10.8799	14.9996	26.541	35.3457	53.0623
0.82	4.94363	6.45892	9.47548	11.7584	16.2721	28.9843	38.7271	58.4098
0.83	5.30354	6.95149	10.2445	12.7447	17.7033	31.7413	42.5494	64.4706
0.84	5.70858	7.50647	11.1124	13.8591	19.323	34.8712	46.8959	71.3796
0.85	6.16777	8.13632	12.0991	15.1272	21.1689	38.449	51.8722	79.3081
0.86	6.69271	8.85711	13.23	16.582	23.2897	42.5708	57.6138	88.4761
0.87	7.29859	9.68982	14.5383	18.2666	25.7489	47.3626	64.2978	99.1711
0.88	8.00563	10.6624	16.0686	20.2384	28.631	52.9923	72.1608	111.777
0.89	8.84142	11.8131	17.8813	22.5759	32.0516	59.6886	81.5247	126.815
0.9	9.8446	13.1952	20.0611	25.3887	36.1722	67.7719	92.8406	145.019
0.91	11.0709	14.886	22.7304	28.8354	41.2262	77.7049	106.76	167.443
0.92	12.6042	17.0011	26.0729	33.1536	47.5639	90.1817	124.26	195.674
0.93	14.5758	19.7225	30.3769	38.7169	55.7353	106.293	146.875	232.202

## Sheet: PD_Inflex
g/d	g/d+Ro/(tau*d)	PTR_3	PTR_10	PTR_30	PTR_50	PTR_100	PTR_300	PTR_500	PTR_750	PTR_1000			R0	tau	d	Ro/(tau*d)		PTR=	3	10	30	50	100	300	500	750	1000
0.744048	0	-0.631263	-0.108275	0.205822	0.37989	0.687045	1.47795	2.0581	2.66558	3.19886			3.75	504	0.01	0.744048
0.754048	0.01	-0.628181	-0.100681	0.223115	0.405245	0.729658	1.57499	2.20038	2.85835	3.43799
0.764048	0.02	-0.625065	-0.0929106	0.241006	0.43161	0.774279	1.67773	2.35178	3.06432	3.69422
0.774048	0.03	-0.621915	-0.0849588	0.259516	0.459028	0.821004	1.78649	2.51289	3.28439	3.96879
0.784048	0.04	-0.61873	-0.0768217	0.278667	0.487539	0.86993	1.90164	2.68432	3.51951	4.26299
0.794048	0.05	-0.61551	-0.0684951	0.29848	0.517188	0.921163	2.02355	2.86676	3.77073	4.57822
0.804048	0.06	-0.612254	-0.0599745	0.318978	0.548019	0.97481	2.15262	3.06088	4.03914	4.91601
0.814048	0.07	-0.608962	-0.0512555	0.340186	0.580081	1.03098	2.28926	3.26746	4.32592	5.27795
0.824048	0.08	-0.605634	-0.0423334	0.362127	0.613422	1.08981	2.43392	3.48728	4.63233	5.66578
0.834048	0.09	-0.602269	-0.0332034	0.384828	0.648093	1.1514	2.58707	3.72119	4.95971	6.08135
0.844048	0.1	-0.598867	-0.0238608	0.408314	0.684147	1.2159	2.74921	3.9701	5.3095	6.52663
0.854048	0.11	-0.595428	-0.0143006	0.432612	0.72164	1.28344	2.92087	4.23497	5.68323	7.00377
0.864048	0.12	-0.59195	-0.00451768	0.457751	0.760628	1.35416	3.1026	4.51683	6.08253	7.51503
0.874048	0.13	-0.588434	0.0054931	0.48376	0.801172	1.42821	3.295	4.81675	6.50917	8.06285
0.884048	0.14	-0.584879	0.0157371	0.510669	0.843333	1.50575	3.4987	5.13591	6.965	8.64985
0.894048	0.15	-0.581285	0.0262197	0.538508	0.887176	1.58695	3.71434	5.47553	7.45203	9.27884
0.904048	0.16	-0.577651	0.0369464	0.567311	0.932769	1.67198	3.94265	5.83693	7.97239	9.95281
0.914048	0.17	-0.573977	0.047923	0.59711	0.98018	1.76101	4.18436	6.22149	8.52837	10.675
0.924048	0.18	-0.570262	0.0591553	0.627941	1.02948	1.85424	4.44026	6.63072	9.1224	11.4488
0.934048	0.19	-0.566507	0.0706492	0.659837	1.08075	1.95186	4.71117	7.06618	9.75709	12.278
0.944048	0.2	-0.56271	0.0824109	0.692838	1.13407	2.05408	4.99799	7.52957	10.4352	13.1664
0.954048	0.21	-0.558871	0.0944465	0.72698	1.18951	2.16112	5.30164	8.02267	11.1598	14.1184
0.964048	0.22	-0.554989	0.106762	0.762303	1.24717	2.2732	5.62311	8.54738	11.9339	15.1385
0.974048	0.23	-0.551065	0.119365	0.798849	1.30712	2.39057	5.96346	9.10574	12.761	16.2316
0.984048	0.24	-0.547097	0.132262	0.836658	1.36947	2.51347	6.32378	9.69989	13.6447	17.4028
0.994048	0.25	-0.543086	0.145458	0.875776	1.4343	2.64216	6.70525	10.3321	14.5889	18.6578
1.00405	0.26	-0.53903	0.158963	0.916248	1.50172	2.77691	7.10911	11.0049	15.5977	20.0025
1.01405	0.27	-0.534929	0.172781	0.958119	1.57183	2.91802	7.53668	11.7209	16.6756	21.4435
1.02405	0.28	-0.530783	0.186922	1.00144	1.64474	3.06577	7.98934	12.4827	17.8272	22.9874
1.03405	0.29	-0.526591	0.201392	1.04626	1.72055	3.22049	8.46857	13.2934	19.0577	24.6418
1.04405	0.3	-0.522353	0.216199	1.09263	1.79939	3.38251	8.97593	14.156	20.3723	26.4146
1.05405	0.31	-0.518069	0.231351	1.1406	1.88138	3.55215	9.51307	15.074	21.777	28.3141
1.06405	0.32	-0.513736	0.246856	1.19023	1.96664	3.72979	10.0817	16.0508	23.2778	30.3494
1.07405	0.33	-0.509356	0.262722	1.24158	2.05529	3.91581	10.6838	17.0903	24.8813	32.5303
1.08405	0.34	-0.504928	0.278957	1.29471	2.14749	4.11059	11.3212	18.1964	26.5945	34.8672
1.09405	0.35	-0.500451	0.295571	1.34968	2.24336	4.31455	11.996	19.3734	28.425	37.3713
1.10405	0.36	-0.495924	0.312572	1.40654	2.34306	4.52812	12.7104	20.6259	30.3808	40.0544
1.11405	0.37	-0.491347	0.329969	1.46538	2.44674	4.75176	13.4667	21.9587	32.4704	42.9294
1.12405	0.38	-0.48672	0.347771	1.52625	2.55455	4.98593	14.2674	23.377	34.7031	46.01
1.13405	0.39	-0.482041	0.365987	1.58922	2.66666	5.23115	15.1152	24.8862	37.0885	49.311
1.14405	0.4	-0.477311	0.384628	1.65438	2.78325	5.48792	16.0127	26.4922	39.6372	52.848
1.15405	0.41	-0.472528	0.403703	1.72179	2.90449	5.75679	16.9628	28.2011	42.3604	56.6381
1.16405	0.42	-0.467693	0.423223	1.79153	3.03056	6.03833	17.9688	30.0196	45.2699	60.6991
1.17405	0.43	-0.462805	0.443197	1.86368	3.16166	6.33314	19.0338	31.9547	48.3786	65.0506
1.18405	0.44	-0.457862	0.463637	1.93833	3.298	6.64185	20.1612	34.0139	51.7	69.7134
1.19405	0.45	-0.452865	0.484552	2.01556	3.43977	6.9651	21.3549	36.2051	55.2488	74.7096
1.20405	0.46	-0.447812	0.505955	2.09547	3.5872	7.30359	22.6187	38.5368	59.0404	80.0631
1.21405	0.47	-0.442704	0.527856	2.17814	3.74051	7.65803	23.9566	41.0181	63.0915	85.7995
1.22405	0.48	-0.437539	0.550267	2.26366	3.89994	8.02918	25.373	43.6584	67.4199	91.9462
1.23405	0.49	-0.432317	0.573201	2.35215	4.06573	8.41782	26.8726	46.4679	72.0445	98.5325
1.24405	0.5	-0.427038	0.596668	2.4437	4.23813	8.82477	28.4602	49.4577	76.9857	105.59
1.25405	0.51	-0.4217	0.620682	2.53842	4.41741	9.2509	30.141	52.6391	82.265	113.152
1.26405	0.52	-0.416303	0.645256	2.63641	4.60384	9.69712	31.9204	56.0245	87.9057	121.255
1.27405	0.53	-0.410847	0.670402	2.7378	4.79772	10.1644	33.8043	59.627	93.9324	129.937
1.28405	0.54	-0.40533	0.696134	2.84269	4.99932	10.6536	35.7988	63.4605	100.372	139.241
1.29405	0.55	-0.399753	0.722465	2.95121	5.20897	11.166	37.9103	67.5398	107.251	149.209
1.30405	0.56	-0.394114	0.749409	3.06348	5.42698	11.7024	40.1458	71.8806	114.602	159.891
1.31405	0.57	-0.388412	0.776981	3.17964	5.65369	12.2642	42.5124	76.4997	122.456	171.337
1.32405	0.58	-0.382648	0.805195	3.29982	5.88945	12.8524	45.018	81.415	130.847	183.601
1.33405	0.59	-0.37682	0.834067	3.42416	6.13461	13.4684	47.6707	86.6455	139.813	196.742
1.34405	0.6	-0.370927	0.863611	3.55279	6.38955	14.1133	50.4791	92.2113	149.392	210.823
1.35405	0.61	-0.364969	0.893843	3.68588	6.65466	14.7887	53.4523	98.134	159.627	225.912
1.36405	0.62	-0.358946	0.924779	3.82357	6.93035	15.4959	56.6	104.436	170.563	242.079
1.37405	0.63	-0.352856	0.956436	3.96603	7.21704	16.2364	59.9325	111.143	182.247	259.403
1.38405	0.64	-0.346699	0.98883	4.11342	7.51517	17.0119	63.4605	118.28	194.73	277.965
1.39405	0.65	-0.340473	1.02198	4.2659	7.82518	17.8239	67.1957	125.874	208.068	297.856
1.40405	0.66	-0.334179	1.0559	4.42366	8.14757	18.6741	71.1501	133.955	222.319	319.168
1.41405	0.67	-0.327816	1.09061	4.58688	8.48282	19.5644	75.3366	142.554	237.545	342.006
1.42405	0.68	-0.321382	1.12613	4.75574	8.83145	20.4967	79.7688	151.705	253.813	366.476
1.43405	0.69	-0.314877	1.16248	4.93045	9.19398	21.4729	84.4612	161.442	271.195	392.696
1.44405	0.7	-0.3083	1.19967	5.1112	9.57098	22.4951	89.429	171.803	289.766	420.792
1.45405	0.71	-0.301651	1.23773	5.2982	9.96301	23.5655	94.6884	182.829	309.608	450.897
1.46405	0.72	-0.294928	1.27668	5.49167	10.3707	24.6864	100.257	194.562	330.808	483.155
1.47405	0.73	-0.288131	1.31653	5.69184	10.7946	25.86	106.151	207.048	353.46	517.721
1.48405	0.74	-0.281259	1.35731	5.89893	11.2355	27.089	112.392	220.333	377.661	554.758
1.49405	0.75	-0.27431	1.39905	6.11319	11.6939	28.3759	119	234.471	403.519	594.444
1.50405	0.76	-0.267286	1.44175	6.33486	12.1707	29.7235	125.995	249.515	431.147	636.969
1.51405	0.77	-0.260183	1.48545	6.5642	12.6664	31.1345	133.4	265.524	460.665	682.535
1.52405	0.78	-0.253002	1.53016	6.80147	13.182	32.6121	141.241	282.559	492.204	731.36
1.53405	0.79	-0.245742	1.57592	7.04696	13.718	34.1593	149.541	300.686	525.901	783.676
1.54405	0.8	-0.238401	1.62275	7.30093	14.2755	35.7794	158.329	319.976	561.905	839.735
1.55405	0.81	-0.23098	1.67066	7.5637	14.8553	37.4758	167.633	340.502	600.373	899.802
1.56405	0.82	-0.223476	1.71969	7.83555	15.4581	39.2523	177.482	362.345	641.473	964.166
1.57405	0.83	-0.21589	1.76986	8.11681	16.085	41.1124	187.91	385.588	685.387	1033.13
1.58405	0.84	-0.208219	1.82121	8.4078	16.7369	43.0602	198.95	410.321	732.306	1107.03
1.59405	0.85	-0.200464	1.87374	8.70885	17.4149	45.0998	210.638	436.64	782.436	1186.22
1.60405	0.86	-0.192624	1.9275	9.02032	18.1198	47.2355	223.011	464.647	835.997	1271.06
1.61405	0.87	-0.184696	1.98252	9.34257	18.8529	49.4719	236.112	494.45	893.224	1361.98
1.62405	0.88	-0.176682	2.03881	9.67597	19.6153	51.8137	249.981	526.163	954.368	1459.4
1.63405	0.89	-0.168578	2.09642	10.0209	20.4081	54.2658	264.664	559.91	1019.7	1563.78
1.64405	0.9	-0.160385	2.15537	10.3778	21.2324	56.8335	280.209	595.82	1089.5	1675.64
1.65405	0.91	-0.152102	2.21569	10.747	22.0897	59.5222	296.666	634.033	1164.07	1795.49
1.66405	0.92	-0.143727	2.27741	11.129	22.9812	62.3376	314.09	674.696	1243.75	1923.91
1.67405	0.93	-0.13526	2.34058	11.5242	23.9082	65.2858	332.536	717.967	1328.89	2061.51
