# Supplementary material for: Explaining in-vitro to in-vivo efficacy correlations in oncology pre-clinical development via a semi-mechanistic mathematical model
Source: J Pharmacokinet Pharmacodyn. 2023 Nov 6;51(2):169–85. doi: 10.1007/s10928-023-09891-7 (PMC10982099; doi:10.1007/s10928-023-09891-7)
Supplement: Supplementary file 3 — Supplementary file1 (CSV 5 kb): Analysis for Appendix A. [file 10928_2023_9891_MOESM3_ESM.csv]

Study	Drug	Cell.line	Dose	Growth.Rate..mm.day.	Observed Net.Rate..mm.day.	Cavg	GI50	Predicted.Net.Rate..mm.day.	TGI	d..mm.day.
8	GDC-0032	HCC1954	0.39	0.09	0.087064564	0.002	0.106018862	0.087037554	4.739421587	0.16
8	GDC-0032	HCC1954	0.78	0.09	0.086046762	0.003	0.106018862	0.085597092	6.356365117	0.16
9	GDC-0032	HCC1954	1	0.09	0.080271296	0.007	0.106018862	0.08009015	15.27806138	0.16
8	GDC-0032	HCC1954	1.56	0.09	0.064493083	0.013	0.106018862	0.072523778	37.52212416	0.16
4	GDC-0032	HCC1954	2.5	0.09	0.054214272	0.025	0.106018862	0.059470045	50.4120818	0.16
9	GDC-0032	HCC1954	2.5	0.09	0.061618218	0.025	0.106018862	0.059470045	41.25099641	0.16
8	GDC-0032	HCC1954	3.125	0.09	0.033762188	0.038	0.106018862	0.047783308	72.5631748	0.16
4	GDC-0032	HCC1954	5	0.09	-0.019485837	0.05	0.106018862	0.038724149	111.3415087	0.16
9	GDC-0032	HCC1954	5	0.09	0.047836322	0.05	0.106018862	0.038724149	57.80590059	0.16
8	GDC-0032	HCC1954	6.25	0.09	0.012838492	0.076	0.106018862	0.023193737	90.80763103	0.16
4	GDC-0032	HCC1954	10	0.09	-0.104608859	0.1	0.106018862	0.012337208	133.3081519	0.16
9	GDC-0032	HCC1954	10	0.09	-0.002280828	0.1	0.106018862	0.012337208	101.4848692	0.16
8	GDC-0032	HCC1954	12.5	0.09	-0.016276887	0.15	0.106018862	-0.003743093	109.6766805	0.16
4	GDC-0032	HCC1954	15	0.09	-0.167756007	0.22	0.106018862	-0.017969213	134.6009337	0.16
5	GDC-0032	HCC1954	15	0.09	-0.018625307	0.22	0.106018862	-0.017969213	110.9025739	0.16
9	GDC-0032	HCC1954	15	0.09	-0.025187783	0.22	0.106018862	-0.017969213	114.1137544	0.16
10	GDC-0032	HCC1954	15	0.09	0.012303528	0.22	0.106018862	-0.017969213	91.21980894	0.16
26	GDC-0068	HCC1954	3.125	0.09	0.08730521	0.05	0.585735157	0.077416143	4.355140163	0.16
26	GDC-0068	HCC1954	6.25	0.09	0.066195117	0.1	0.585735157	0.066667377	35.26838008	0.16
26	GDC-0068	HCC1954	12.5	0.09	0.056161153	0.2	0.585735157	0.049273809	48.06411129	0.16
26	GDC-0068	HCC1954	25	0.09	0.04547114	0.4	0.585735157	0.025073838	60.43367692	0.16
26	GDC-0068	HCC1954	50	0.09	0.033820153	0.8	0.585735157	-0.002369743	72.50664758	0.16
26	GDC-0068	HCC1954	75	0.09	0.008381178	1.2	0.585735157	-0.017518743	94.16317486	0.16
26	GDC-0068	HCC1954	100	0.09	-0.030140631	1.6	0.585735157	-0.027123065	116.335168	0.16
35	GDC-0077	HCC1954	0.5	0.09	0.090618454	0.005	0.072404382	0.079664668	-1.013012954	0.16
35	GDC-0077	HCC1954	1	0.09	0.071045901	0.01	0.072404382	0.070583557	28.65443285	0.16
35	GDC-0077	HCC1954	2.5	0.09	0.056643916	0.02	0.072404382	0.055369608	47.47521379	0.16
35	GDC-0077	HCC1954	5	0.09	0.028400607	0.04	0.072404382	0.033062718	77.64475221	0.16
34	GDC-0077	HCC1954	25	0.09	-0.035120348	0.2	0.072404382	-0.027472413	118.4006084	0.16
35	GDC-0077	HCC1954	25	0.09	-0.058206039	0.2	0.072404382	-0.027472413	125.9656284	0.16
35	GDC-0077	HCC1954	50	0.09	-0.073280802	0.4	0.072404382	-0.045477151	129.3419674	0.16
37	GDC-0077	HCC1954	50	0.09	-0.067511071	0.4	0.072404382	-0.045477151	128.1801205	0.16
51	GDC-0941	HCC1954	25	0.09	0.086875109	0.0325	0.252025239	0.071723941	5.041425073	0.16
51	GDC-0941	HCC1954	100	0.09	0.086873334	0.13	0.252025239	0.035553336	5.044252322	0.16
42	GDC-0941	HCC1954	150	0.09	0.019658147	0.2	0.252025239	0.019207493	85.32236732	0.16
51	GDC-0941	HCC1954	150	0.09	0.083764012	0.2	0.252025239	0.019207493	9.933955229	0.16
1	Alpelisib	KPL-4	3.125	0.2	0.213093066	0.01	0.921081556	0.196777941	-12.46841131	0.3
1	Alpelisib	KPL-4	6.25	0.2	0.187873318	0.02	0.921081556	0.193624357	10.76112672	0.3
1	Alpelisib	KPL-4	12.5	0.2	0.14305349	0.04	0.921081556	0.187514067	44.39488168	0.3
1	Alpelisib	KPL-4	25	0.2	0.111245042	0.08	0.921081556	0.176025929	62.92109058	0.3
2	Alpelisib	KPL-4	40	0.2	-0.07610442	0.13	0.921081556	0.162895363	108.0345328	0.3
1	Alpelisib	KPL-4	50	0.2	0.03530575	0.16	0.921081556	0.15560002	92.20811239	0.3
11	GDC-0032	KPL-4	0.2	0.2	0.152631881	0.001	0.062188168	0.195252276	37.9805951	0.3
11	GDC-0032	KPL-4	0.39	0.2	0.135934208	0.002	0.062188168	0.190652483	48.90479733	0.3
11	GDC-0032	KPL-4	0.78	0.2	0.138093813	0.003	0.062188168	0.186193814	47.55956946	0.3
11	GDC-0032	KPL-4	1.56	0.2	0.122923508	0.013	0.062188168	0.148130137	56.59793491	0.3
11	GDC-0032	KPL-4	6.25	0.2	0.037203233	0.076	0.062188168	0.035007582	91.69720286	0.3
12	GDC-0032	KPL-4	12.5	0.2	-0.014892503	0.15	0.062188168	-0.012075915	102.404425	0.3
6	GDC-0032	KPL-4	20	0.2	0.030014336	0.25	0.062188168	-0.040239726	93.58046956	0.3
11	GDC-0032	KPL-4	25	0.2	-0.129022314	0.3	0.062188168	-0.048489619	109.2582398	0.3
36	GDC-0077	KPL-4	1	0.2	0.150935314	0.01	0.037580179	0.136948535	39.14617998	0.3
36	GDC-0077	KPL-4	2.5	0.2	0.081924533	0.02	0.037580179	0.095797476	76.52462321	0.3
36	GDC-0077	KPL-4	5	0.2	0.042883773	0.04	0.037580179	0.045321316	90.1070642	0.3
36	GDC-0077	KPL-4	15	0.2	-0.037134591	0.12	0.037580179	-0.028455128	105.1642193	0.3
33	GDC-0077	KPL-4	25	0.2	-0.062313995	0.2	0.037580179	-0.05254632	107.2653339	0.3
36	GDC-0077	KPL-4	25	0.2	-0.065347249	0.2	0.037580179	-0.05254632	107.4554793	0.3
36	GDC-0077	KPL-4	50	0.2	-0.18937624	0.4	0.037580179	-0.074235456	109.3115993	0.3
52	GDC-0941	KPL-4	12.5	0.2	0.20392006	0.16	0.216294289	0.072440264	-3.639120343	0.3
52	GDC-0941	KPL-4	25	0.2	0.163717027	0.0325	0.216294289	0.160810997	30.04566016	0.3
43	GDC-0941	KPL-4	50	0.2	0.015640551	0.065	0.216294289	0.130677583	96.93371406	0.3
52	GDC-0941	KPL-4	50	0.2	0.111347037	0.065	0.216294289	0.130677583	62.86818136	0.3
52	GDC-0941	KPL-4	75	0.2	0.039940328	0.098	0.216294289	0.106457097	90.94244931	0.3
52	GDC-0941	KPL-4	100	0.2	0.013851113	0.13	0.216294289	0.087379026	97.31432106	0.3
43	GDC-0941	KPL-4	150	0.2	0.054610001	0.2	0.216294289	0.055871191	86.52769301	0.3
52	GDC-0941	KPL-4	150	0.2	-0.147560574	0.2	0.216294289	0.055871191	109.309488	0.3
